# Supplementary material for: Visualization of ER-to-Golgi trafficking of procollagen X
Source: Cell Struct Funct. 2024 Sep 6;49(2):67–81. doi: 10.1247/csf.24024 (PMC11930776; doi:10.1247/csf.24024)
Supplement: Supplementary file 7 — Supplementary Materials [file csf_49_24024_7.zip]

Archive with 2 entries (2 files):
- 49_24024_1.pdf
- 49_24024_2.docx
